# Supplementary material for: Low-Dose CT Fluoroscopy-Guided Drainage of Deep Pelvic Fluid Collections after Colorectal Cancer Surgery: Technical Success, Clinical Outcome and Safety in 40 Patients
Source: Diagnostics (Basel). 2023 Feb 13;13(4):711. doi: 10.3390/diagnostics13040711 (PMC9955776; doi:10.3390/diagnostics13040711)
Supplement: Supplementary file 1 [file diagnostics-13-00711-s001.zip]

Archive with 4 entries (2 files):
- diagnostics-2193030-supplementary/
- diagnostics-2193030-supplementary/supplementary_files/
- diagnostics-2193030-supplementary/supplementary_files/supplementary_figures.docx
- diagnostics-2193030-supplementary/supplementary_files/supplementary_tables.docx
